# Supplementary material for: Loss of c-KIT expression in thyroid cancer cells
Source: PLoS One. 2017 Mar 16;12(3):e0173913. doi: 10.1371/journal.pone.0173913 (PMC5354407; doi:10.1371/journal.pone.0173913)
Supplement: S1 Table — (XLSX) [file pone.0173913.s001.xlsx]

## Sheet: PAX8 FNA - Fig1
BN	PTC
47.3384	38.7554
74.3736	17.1015
65.9989	23.1817
64.2289	29.8658
69.2583	36.9422
36.8867	29.915
63.7189	30.0351
56.413	22.7637
95.1459	28.3482
43.2213	19.9629
54.4907	19.9447
82.0779	39.5806
68.0938	18.5309
70.4829	15.2723
58.0982	34.3471
83.6594	23.1193
79.8331	25.5074
68.6288	15.1606
37.5487	21.7201
62.1969	33.5501
68.9429	19.9053
61.1689	15.2027
58.9743	33.7168
83.2489	28.438
90.4997	26.3255
32.9342	17.2005
67.8488	27.2721
63.0089	22.2882
72.0602	15.3938
74.3747	29.852
	19.0116
	35.3424
	29.2159
	19.21
	12.7541
	31.6336
	15.577
	19.2909
	22.5424

## Sheet: TTF1 FNA - Fig2
BN	PTC
10.1228	26.415
32.8258	79.308
23.9239	40.7852
35.5453	18.2711
29.5935	115.764
30.0212	92.3985
14.0957	70.0931
24.8277	58.7259
32.5883	41.6254
31.5581	92.7517
25.316	25.8356
33.2493	30.2634
38.3214	124.478
30.768	118.854
27.3267	124.506
43.8333	45.3876
21.4841	42.563
17.7705	54.6863
24.6772	115.268
16.3745	52.8746
10.8231	75.68
28.4606	62.1027
33.714	101.605
39.6637	115.299
24.5648	82.113
19.4071	30.6433
26.0626	66.4787
39.0521	76.8173
35.477	105.206
23.6707	74.5689
	90.3422
	36.9442
	26.6204
	124.828
	99.9326
	88.1955
	63.7275
	77.3625
	50.6463

## Sheet: c-KIT cells - Fig4
Control	c-KIT-	c-KIT+
2.1543e-05	0.000112	1.07048
3.3547e-05	0.000173	0.850289
3.356e-05	0.000141	1.07921

## Sheet: WST1 - Fig7
Time	Control								c-KIT-								c-KIT+
0	0.4294	0.377	0.4321	0.4196	0.433	0.4351	0.4155	0.4481	0.4105	0.3668	0.4518	0.432	0.4328	0.4284	0.344	0.4392	0.3526	0.3907	0.3906	0.445	0.3861	0.4428	0.4301	0.3686
24	1.0837	1.2189	1.3578	1.5241	1.4302	1.5203	1.0187	0.7597	0.5347	0.7712	0.7272	1.0875	1.2156	1.0674	0.9175	0.7418	0.4828	0.8443	0.7809	0.7405	0.6232	0.5321	0.5293	0.4227
48	1.1684	1.3628	2.0684	1.4773	2.7874	1.1211	1.5621	1.4541	0.8247	1.7905	1.4339	1.9281	2.1597	1.7305	1.4278	1.3067	0.8831	1.3935	1.4852	1.0762	1.2644	0.8215	1.0217	0.9264
72	2.8493	2.8215	2.9065	1.8509	1.3926	2.4943	1.9669	2.326	1.8517	2.2625	2.268	2.7614	2.6192	1.5106	2.5527	2.2609	1.7802	1.5805	1.8494	2.0269	2.0003	2.056	2.1653	1.9141

## Sheet: Atypical cells - Fig9 
c-KIT-	c-KIT+
0.79	0.34
1.2	0.6
1.4	0.7
0.66	0.28
1	0.5
0.55	0.28
0.933333	0.45
1.13	0.546667
0.736667	0.353333

## Sheet: Pax8 cells - Fig10
Control	c-KIT-	c-KIT+
0.681017	0.429199	1.19152
0.662568	0.622707	1.04264
0.490632	0.709418	0.865847
